# Supplementary material for: Effect of Esterification Conditions on the Physicochemical Properties of Phosphorylated Potato Starch
Source: Polymers (Basel). 2021 Jul 31;13(15):2548. doi: 10.3390/polym13152548 (PMC8347770; doi:10.3390/polym13152548)
Supplement: Supplementary file 1 [file polymers-13-02548-s001.zip]

Archive with 1 entries (1 files):
- polymers-1303647-supplementary.pdf
